# Supplementary material for: Autolysosomes and caspase-3 control the biogenesis and release of immunogenic apoptotic exosomes
Source: Cell Death Dis. 2022 Feb 11;13(2):145. doi: 10.1038/s41419-022-04591-5 (PMC8837616; doi:10.1038/s41419-022-04591-5)
Supplement: Supplementary file 1 — Source data 1 [file 41419_2022_4591_MOESM1_ESM.xlsx]

## Sheet: Regulated proteins
Protein Group	Protein ID	Accession	Significance	Coverage (%)	#Peptides	#Unique	PTM	DMSO Intensity	Baf Intensity	DMSO:BAF Profile (Ratio)	Avg. Mass	Description												Fonction	trouvé dans les exosome
18	26	P10605|CATB_MOUSE	132.7	23	6	6	Carbamidomethylation; Deamidation (NQ)	59300000	168000000	0.35:1.00	37280	Cathepsin B OS=Mus musculus OX=10090 GN=Ctsb PE=1 SV=2												degradation prot	O
32	54	P63101|1433Z_MOUSE	125.21	20	5	4		65100000	179000000	0.36:1.00	27771	14-3-3 protein zeta/delta OS=Mus musculus OX=10090 GN=Ywhaz PE=1 SV=1												class switch mort cellulaire	O
11	13	Q61207|SAP_MOUSE	115.02	16	8	8	Carbamidomethylation	68400000	220000000	0.31:1.00	61422	Prosaposin OS=Mus musculus OX=10090 GN=Psap PE=1 SV=2												glycoprot (localisation lysosomial et secreté exosome ) hydrolyse glycoceramide	O
73	55	P06151|LDHA_MOUSE	82.33	8	2	2	Carbamidomethylation	6020000	44400000	0.14:1.00	36499	L-lactate dehydrogenase A chain OS=Mus musculus OX=10090 GN=Ldha PE=1 SV=3												invasion metastase	O
66	103	Q01768|NDKB_MOUSE	74.17	25	3	3	Carbamidomethylation	33200000	71200000	0.47:1.00	17363	Nucleoside diphosphate kinase B OS=Mus musculus OX=10090 GN=Nme2 PE=1 SV=1												synthese nucleoside	O
41	20	P63017|HSP7C_MOUSE	73.62	5	3	3		25300000	87700000	0.29:1.00	70871	Heat shock cognate 71 kDa protein OS=Mus musculus OX=10090 GN=Hspa8 PE=1 SV=1												localisation noyau et MP inhibe transcription protege du stress	O
64	74	P62631|EF1A2_MOUSE	67.49	8	3	3		7150000	27700000	0.26:1.00	50454	Elongation factor 1-alpha 2 OS=Mus musculus OX=10090 GN=Eef1a2 PE=1 SV=1												promeut trad
103	119	Q9Z0J0|NPC2_MOUSE	65.61	20	2	2	Carbamidomethylation	3100000	37900000	0.08:1.00	16442	NPC intracellular cholesterol transporter 2 OS=Mus musculus OX=10090 GN=Npc2 PE=1 SV=1												lyso, ret endoplasmic et secrete (transport du cholesterol)
2	2	P11276|FINC_MOUSE	63.52	23	40	40	Carbamidomethylation; Deamidation (NQ)	269000000	542000000	0.50:1.00	272536	Fibronectin OS=Mus musculus OX=10090 GN=Fn1 PE=1 SV=4												matrice extra cell glycoprot (adhesion, migration cellulaire)
27	34	P17182|ENOA_MOUSE	62.85	13	4	4	Carbamidomethylation	39400000	110000000	0.36:1.00	47141	Alpha-enolase OS=Mus musculus OX=10090 GN=Eno1 PE=1 SV=3												MP , noyau et cytroplasme tolerance hypoxie
123	78	Q9DBJ1|PGAM1_MOUSE	62.58	12	2	2		2480000	13200000	0.19:1.00	28832	Phosphoglycerate mutase 1 OS=Mus musculus OX=10090 GN=Pgam1 PE=1 SV=3												cytoplasme , exosome glycolyse
61	36	P17751|TPIS_MOUSE	55.89	6	2	2		7950000	39200000	0.20:1.00	32192	Triosephosphate isomerase OS=Mus musculus OX=10090 GN=Tpi1 PE=1 SV=4												cytoplasme , exosome glycolyse
10	27	P06797|CATL1_MOUSE	55.02	25	11	11	Carbamidomethylation; Deamidation (NQ)	137000000	261000000	0.52:1.00	37547	Cathepsin L1 OS=Mus musculus OX=10090 GN=Ctsl PE=1 SV=2												degradation prot
57	71	Q9WUU7|CATZ_MOUSE	54.74	11	2	2	Carbamidomethylation; Deamidation (NQ)	11500000	48100000	0.24:1.00	33996	Cathepsin Z OS=Mus musculus OX=10090 GN=Ctsz PE=1 SV=1												degradation prot
161	137	Q8CI43|MYL6B_MOUSE	54.66	13	2	2	Deamidation (NQ)	4810000	12300000	0.39:1.00	22749	Myosin light chain 6B OS=Mus musculus OX=10090 GN=Myl6b PE=1 SV=1												cytoplasme , exosome (filament muscle)
49	51	P28653|PGS1_MOUSE	51	7	2	2		6230000	11600000	0.54:1.00	41639	Biglycan OS=Mus musculus OX=10090 GN=Bgn PE=1 SV=1												assemblage fibre de collagene
55	40	P99024|TBB5_MOUSE	47.96	11	4	4	Carbamidomethylation; Oxidation (M)	9120000	34100000	0.27:1.00	49671	Tubulin beta-5 chain OS=Mus musculus OX=10090 GN=Tubb5 PE=1 SV=1												composant majeur du cytosquelette
35	28	P22777|PAI1_MOUSE	46.73	12	5	5		20100000	70800000	0.28:1.00	45170	Plasminogen activator inhibitor 1 OS=Mus musculus OX=10090 GN=Serpine1 PE=1 SV=1												secrete angiogenese, regule adhesion cellulaire
63	66	P09103|PDIA1_MOUSE	44.18	5	3	3	Deamidation (NQ)	6820000	23500000	0.29:1.00	57059	Protein disulfide-isomerase OS=Mus musculus OX=10090 GN=P4hb PE=1 SV=2												reticulum endoplasmic unfold protein response
51	50	P61982|1433G_MOUSE	42.88	11	3	2	Carbamidomethylation	1690000	9340000	0.18:1.00	28303	14-3-3 protein gamma OS=Mus musculus OX=10090 GN=Ywhag PE=1 SV=2												cytoplasme prot adaptatrice
13	6	Q05793|PGBM_MOUSE	38.82	3	10	9	Carbamidomethylation	16000000	33000000	0.49:1.00	398295	Basement membrane-specific heparan sulfate proteoglycan core protein OS=Mus musculus OX=10090 GN=Hspg2 PE=1 SV=1												extracellulaire	O
29	18	P52480|KPYM_MOUSE	36.41	7	4	4		8800000	35100000	0.25:1.00	57845	Pyruvate kinase PKM OS=Mus musculus OX=10090 GN=Pkm PE=1 SV=4												noyau mais cytoplasmique et transloque au noyau en cas d'apoptose caspase independante enzyme glycolytique
62	39	P20029|BIP_MOUSE	32.74	7	3	3		1240000	5260000	0.24:1.00	72422	Endoplasmic reticulum chaperone BiP OS=Mus musculus OX=10090 GN=Hspa5 PE=1 SV=3												reticulum endoplasmic proteine folding et contrôle qualite des proteines
162	213	A2ARZ3|FSIP2_MOUSE	30.33	0	2	2	Deamidation (NQ)	65400000	118000000	0.55:1.00	784873	Fibrous sheath-interacting protein 2 OS=Mus musculus OX=10090 GN=Fsip2 PE=1 SV=3												mitochondrie spermatogenese
72	52	P35700|PRDX1_MOUSE	27.74	19	4	4		11400000	33400000	0.34:1.00	22176	Peroxiredoxin-1 OS=Mus musculus OX=10090 GN=Prdx1 PE=1 SV=1												cytoplasme protege cellule contre le stress oxydatif
4	7	Q8BPB5|FBLN3_MOUSE	25.8	24	9	9	Carbamidomethylation	295000000	195000000	1.52:1.00	54953	EGF-containing fibulin-like extracellular matrix protein 1 OS=Mus musculus OX=10090 GN=Efemp1 PE=1 SV=1												adhesion cellulaire et migration
143	116	O08638|MYH11_MOUSE	24.49	3	3	2	Deamidation (NQ)	1230000	4360000	0.28:1.00	227026	Myosin-11 OS=Mus musculus OX=10090 GN=Myh11 PE=1 SV=1												contraction musculaire
15	15	P05064|ALDOA_MOUSE	24.21	28	9	9	Deamidation (NQ)	57000000	117000000	0.49:1.00	39356	Fructose-bisphosphate aldolase A OS=Mus musculus OX=10090 GN=Aldoa PE=1 SV=2												glycolyse et gluconeogenese muscle	O
101	111	P33435|MMP13_MOUSE	23.64	5	2	2		13500000	25800000	0.52:1.00	54182	Collagenase 3 OS=Mus musculus OX=10090 GN=Mmp13 PE=1 SV=1												degradation de la matrice extracellulaire joue un role de le remodelage tissulaire
98	75	Q9WVJ9|FBLN4_MOUSE	23.31	6	2	2	Carbamidomethylation	23300000	11900000	1.96:1.00	49425	EGF-containing fibulin-like extracellular matrix protein 2 OS=Mus musculus OX=10090 GN=Efemp2 PE=1 SV=1												constituant de la MEC
24	16	P20152|VIME_MOUSE	22.58	17	9	7		41700000	78500000	0.53:1.00	53688	Vimentin OS=Mus musculus OX=10090 GN=Vim PE=1 SV=3												noyau cytosquelette filament intermediaire (anti vim biomarqueur arthrite rhumathoide)
21	30	Q62059|CSPG2_MOUSE	22.34	2	6	6	Carbamidomethylation	57200000	39000000	1.47:1.00	366788	Versican core protein OS=Mus musculus OX=10090 GN=Vcan PE=1 SV=2												motilité cellulaire, differentiation
45	12	Q91ZX7|LRP1_MOUSE	22.27	3	9	9	Carbamidomethylation	24500000	40200000	0.61:1.00	504745	Prolow-density lipoprotein receptor-related protein 1 OS=Mus musculus OX=10090 GN=Lrp1 PE=1 SV=1												MP et noyau recepteur d'endocytose augmente en cas de phagocytose des cellules apoptotiques

## Sheet: Perlecan peptides
Peptide Sequence	DMSO intensity	Bafilomycin intensity	RATIO (BAF/DMSO)	Peptide Start	Peptide End	PTM
K.EADQGAYTC(+57.02)EAMNSR.G	3.05E+06	1.22E+07	3.99	471	485	Carbamidomethylation
R.YELAR.G	1.49E+08	2.40E+08	1.61	620	624
K.ATATAC(+57.02)RPC(+57.02)PC(+57.02)PYIDASR.R	7.11E+06	1.10E+07	1.55	806	823	Carbamidomethylation
K.ATATAC(+57.02)RPC(+57.02)PC(+57.02)PYIDASRR.F	5.47E+06	1.01E+07	1.85	806	824	Carbamidomethylation
R.RC(+57.02)ESC(+57.02)APGYEGNPIQPGGK.C	5.89E+06	9.81E+06	1.67	850	868	Carbamidomethylation
R.C(+57.02)ESC(+57.02)APGYEGNPIQPGGK.C	4.12E+06	9.44E+06	2.29	851	868	Carbamidomethylation
R.NSQLTGGFTVEPVHDGAR.L	1.56E+06	4.35E+06	2.79	1364	1381
R.IEGNTLVIPR.V	1.43E+06	6.43E+06	4.49	2579	2588
R.VDGGRPVLR.S	3.45E+06	4.40E+06	1.28	3346	3354
R.GSIQVDGEDLVTGR.S	1.05E+06	5.00E+06	4.77	3621	3634
